# Supplementary material for: Scabies and risk of skin sores in remote Australian Aboriginal communities: A self-controlled case series study
Source: PLoS Negl Trop Dis. 2018 Jul 25;12(7):e0006668. doi: 10.1371/journal.pntd.0006668 (PMC6078322; doi:10.1371/journal.pntd.0006668)
Supplement: S1 Dataset — (XLS) [file pntd.0006668.s002.xls]

## Sheet: S1_Dataset
id	scabies	age_cutp	skinsores
3	0	0	1
3	1	328	0
3	1	334	0
13	0	0	0
13	0	365	1
13	0	486	2
13	0	730	0
13	0	874	0
13	1	451	1
13	2	458	0
24	0	0	1
24	0	397	0
24	0	730	0
24	0	882	0
24	1	332	0
24	2	339	1
24	2	365	2
44	0	0	0
44	0	125	1
44	0	365	0
44	0	490	0
44	1	56	0
44	2	63	0
48	0	0	0
48	0	112	0
48	0	213	0
48	0	365	2
48	0	730	1
48	0	931	0
48	1	77	0
48	1	178	0
48	2	84	0
48	2	185	1
52	0	0	1
52	0	137	0
52	0	320	0
52	1	102	0
52	2	109	1
55	0	0	3
55	0	365	1
55	0	644	0
66	0	0	0
66	0	105	0
66	0	365	1
66	0	639	0
66	1	70	0
66	2	77	1
68	0	0	1
68	0	365	0
68	0	730	0
68	0	821	0
70	0	0	0
70	0	70	0
70	0	132	0
70	0	185	0
70	0	353	0
70	0	365	0
70	0	470	1
70	0	722	0
70	0	730	0
70	0	810	0
70	0	887	0
70	0	1095	2
70	0	1290	0
70	1	35	0
70	1	97	0
70	1	150	0
70	1	318	0
70	1	435	0
70	1	687	0
70	1	775	0
70	1	852	0
70	2	42	0
70	2	104	0
70	2	157	1
70	2	325	1
70	2	442	0
70	2	694	1
70	2	782	1
70	2	859	1
83	0	0	0
83	0	197	1
83	0	365	2
83	0	631	0
83	1	162	0
83	2	169	1
96	0	0	0
96	0	114	1
96	0	365	0
96	0	442	0
96	1	79	0
96	2	86	0
97	0	0	0
97	0	105	0
97	0	187	0
97	0	285	2
97	0	365	0
97	0	544	0
97	1	70	0
97	1	152	0
97	1	250	0
97	2	77	0
97	2	159	1
97	2	257	1
100	0	0	0
100	0	365	1
100	0	681	0
104	0	0	1
104	0	365	0
104	0	402	0
105	0	0	0
105	0	80	0
105	0	345	0
105	0	365	0
105	0	402	1
105	0	566	0
105	1	45	0
105	1	310	0
105	1	367	0
105	2	52	0
105	2	317	2
105	2	374	1
119	0	0	0
119	0	365	1
119	0	575	0
128	0	0	0
128	0	247	0
128	0	365	1
128	0	730	2
128	0	751	0
128	1	212	0
128	2	219	1
133	0	0	0
133	0	134	0
133	0	181	0
133	0	260	1
133	0	365	1
133	0	555	0
133	1	99	1
133	1	146	0
133	1	195	0
133	2	106	1
133	2	153	1
133	2	202	1
141	0	0	0
141	0	183	0
141	0	365	0
141	0	463	0
141	1	148	0
141	2	155	1
184	0	0	0
184	0	106	0
184	0	313	0
184	0	365	1
184	0	730	0
184	0	900	0
184	1	71	0
184	1	278	0
184	2	78	0
184	2	285	0
188	0	0	2
188	0	323	1
188	0	392	2
188	0	648	0
188	1	288	0
188	1	357	0
188	2	295	1
188	2	364	1
188	2	365	0
190	0	0	2
190	0	115	0
190	0	365	0
190	0	728	0
190	0	730	2
190	0	942	0
190	0	1075	0
190	1	80	0
190	1	693	0
190	1	907	0
190	2	87	1
190	2	700	1
190	2	914	1
192	0	0	2
192	0	146	1
192	0	365	0
192	0	525	0
192	0	582	0
192	1	111	0
192	1	490	0
192	2	118	1
192	2	497	1
208	0	0	1
208	0	365	0
208	0	537	0
220	0	0	0
220	0	81	0
220	0	187	0
220	0	365	2
220	0	730	0
220	0	910	0
220	1	46	0
220	1	117	0
220	2	53	0
220	2	124	1
221	0	0	0
221	0	202	0
221	0	305	0
221	0	365	3
221	0	616	0
221	0	709	0
221	0	730	0
221	1	167	0
221	1	270	0
221	1	581	0
221	1	644	0
221	2	174	2
221	2	277	0
221	2	588	2
221	2	651	2
228	0	0	0
228	0	133	1
228	0	365	0
228	0	650	1
228	0	730	0
228	0	816	0
228	1	98	0
228	1	615	0
228	2	105	0
228	2	622	1
229	0	0	1
229	0	239	0
229	0	311	1
229	0	401	0
229	0	595	0
229	0	636	1
229	0	730	0
229	0	745	0
229	1	204	0
229	1	276	0
229	1	332	0
229	1	560	1
229	1	601	0
229	2	211	0
229	2	283	1
229	2	339	1
229	2	365	1
229	2	567	0
229	2	608	1
238	0	0	0
238	0	220	0
238	0	365	2
238	0	608	0
238	1	185	0
238	2	192	0
243	0	0	0
243	0	116	0
243	0	330	0
243	0	365	1
243	0	730	0
243	0	974	0
243	1	81	0
243	1	295	0
243	2	88	0
243	2	302	1
248	0	0	2
248	0	365	1
248	0	730	1
248	0	789	0
255	0	0	0
255	0	182	0
255	0	219	0
255	0	260	0
255	0	324	0
255	0	414	0
255	0	486	0
255	0	530	0
255	1	115	0
255	1	184	0
255	1	225	0
255	1	289	0
255	1	344	0
255	1	451	0
255	2	122	2
255	2	191	0
255	2	232	0
255	2	296	2
255	2	351	1
255	2	365	1
255	2	458	1
273	0	0	1
273	0	131	0
273	0	186	1
273	0	343	1
273	0	365	0
273	0	406	0
273	1	96	0
273	1	151	0
273	1	276	0
273	2	103	1
273	2	158	1
273	2	283	1
275	0	0	2
275	0	263	1
275	0	365	1
275	0	581	0
275	1	228	0
275	2	235	1
276	0	0	0
276	0	365	0
276	0	770	0
276	0	966	0
276	1	703	0
276	2	710	1
276	2	730	1
280	0	0	0
280	0	253	0
280	0	327	0
280	0	365	0
280	0	447	1
280	0	730	0
280	0	891	0
280	1	218	0
280	1	292	0
280	1	412	1
280	2	225	0
280	2	299	0
280	2	419	1
305	0	0	0
305	0	153	0
305	0	206	0
305	0	263	0
305	0	365	1
305	0	730	1
305	0	1095	2
305	0	1334	0
305	1	86	0
305	1	171	0
305	1	228	0
305	2	93	2
305	2	178	2
305	2	235	1
314	0	0	0
314	0	240	0
314	0	365	0
314	0	419	0
314	1	205	0
314	2	212	1
324	0	0	0
324	0	365	2
324	0	730	0
324	0	768	0
331	0	0	1
331	0	365	0
331	0	434	0
331	0	510	0
331	0	599	0
331	0	660	0
331	0	726	0
331	0	730	1
331	0	799	0
331	0	844	0
331	0	862	0
331	1	399	0
331	1	475	0
331	1	564	0
331	1	625	0
331	1	691	0
331	1	764	0
331	1	809	0
331	2	406	1
331	2	482	1
331	2	571	1
331	2	632	1
331	2	698	1
331	2	771	1
331	2	816	0
339	0	0	1
339	0	372	2
339	0	730	2
339	0	915	0
339	1	337	0
339	2	344	0
339	2	365	0
362	0	0	1
362	0	284	1
362	0	365	0
362	0	417	0
362	0	477	2
362	0	730	3
362	0	1095	1
362	0	1261	0
362	0	1341	0
362	1	218	0
362	1	382	0
362	1	442	0
362	1	1226	0
362	2	225	2
362	2	389	1
362	2	449	1
362	2	1233	1
364	0	0	0
364	0	224	1
364	0	313	0
364	0	365	0
364	0	730	0
364	0	988	1
364	0	1095	2
364	0	1334	0
364	1	189	0
364	1	278	0
364	1	953	0
364	2	196	1
364	2	285	1
364	2	960	1
365	0	0	0
365	0	239	0
365	0	302	1
365	0	393	1
365	0	450	0
365	0	618	0
365	0	730	0
365	0	747	0
365	1	204	0
365	1	267	0
365	1	358	0
365	1	415	0
365	1	583	0
365	2	211	1
365	2	274	0
365	2	365	1
365	2	422	1
365	2	590	1
366	0	0	0
366	0	365	1
366	0	630	0
367	0	0	0
367	0	75	0
367	0	226	1
367	0	321	0
367	0	365	0
367	0	447	0
367	0	544	3
367	0	715	0
367	0	730	1
367	0	964	0
367	1	40	1
367	1	191	0
367	1	257	0
367	1	379	0
367	1	509	0
367	1	680	0
367	2	47	1
367	2	198	2
367	2	264	1
367	2	386	2
367	2	516	1
367	2	687	1
368	0	0	0
368	0	88	0
368	0	135	1
368	0	365	3
368	0	716	0
368	0	730	1
368	0	800	0
368	0	825	0
368	1	53	0
368	1	100	0
368	1	681	0
368	1	765	0
368	2	60	0
368	2	107	0
368	2	688	1
368	2	772	0
370	0	0	0
370	0	365	1
370	0	730	1
370	0	1068	0
372	0	0	0
372	0	118	2
372	0	202	0
372	0	323	0
372	0	365	0
372	0	440	0
372	1	83	0
372	1	167	0
372	1	259	0
372	2	90	0
372	2	174	1
372	2	266	3
373	0	0	1
373	0	365	0
373	0	367	0
375	0	0	0
375	0	209	1
375	0	365	1
375	0	572	0
375	0	730	2
375	0	962	0
375	1	141	0
375	1	537	0
375	2	148	1
375	2	544	0
377	0	0	0
377	0	63	2
377	0	365	1
377	0	423	0
377	1	28	0
377	2	35	1
382	0	0	0
382	0	65	0
382	0	145	0
382	0	361	0
382	0	365	1
382	0	408	2
382	0	687	0
382	0	730	0
382	0	1095	0
382	0	1271	0
382	1	30	0
382	1	110	0
382	1	326	0
382	1	373	0
382	1	652	0
382	2	37	1
382	2	117	1
382	2	333	1
382	2	380	1
382	2	659	1
385	0	0	1
385	0	348	0
385	0	365	2
385	0	498	0
385	1	313	0
385	2	320	0
389	0	0	0
389	0	97	0
389	0	254	1
389	0	365	0
389	0	608	0
389	1	62	0
389	1	219	0
389	2	69	0
389	2	226	1
390	0	0	0
390	0	83	1
390	0	365	0
390	0	427	4
390	0	730	4
390	0	1095	1
390	0	1131	0
390	1	48	0
390	1	392	0
390	2	55	0
390	2	399	1
392	0	0	2
392	0	263	0
392	0	301	0
392	0	345	0
392	0	400	1
392	0	450	1
392	0	567	3
392	0	730	1
392	0	949	0
392	1	228	0
392	1	266	0
392	1	310	0
392	1	365	0
392	1	415	0
392	1	532	0
392	2	235	0
392	2	273	0
392	2	317	1
392	2	372	1
392	2	422	1
392	2	539	1
398	0	0	0
398	0	149	0
398	0	208	0
398	0	306	0
398	0	365	6
398	0	527	0
398	0	590	0
398	0	641	0
398	0	681	0
398	1	82	0
398	1	173	0
398	1	236	0
398	1	492	0
398	1	555	0
398	1	606	0
398	2	89	2
398	2	180	1
398	2	243	2
398	2	499	0
398	2	562	1
398	2	613	1
399	0	0	2
399	0	233	0
399	0	335	0
399	0	414	1
399	0	524	0
399	0	563	0
399	1	198	0
399	1	300	0
399	1	349	0
399	1	489	0
399	2	205	1
399	2	307	1
399	2	356	0
399	2	365	1
399	2	496	1
405	0	0	0
405	0	137	0
405	0	218	0
405	0	290	0
405	0	347	0
405	0	365	0
405	0	473	0
405	1	102	0
405	1	183	0
405	1	255	0
405	1	312	0
405	2	109	1
405	2	190	1
405	2	262	1
405	2	319	1
409	0	0	0
409	0	294	0
409	0	365	0
409	0	421	0
409	0	730	0
409	0	795	0
409	1	259	0
409	1	386	0
409	2	266	1
409	2	393	1
415	0	0	0
415	0	108	1
415	0	365	2
415	0	639	0
415	0	730	0
415	0	923	0
415	1	73	0
415	1	604	0
415	2	80	1
415	2	611	0
417	0	0	0
417	0	70	0
417	0	281	0
417	0	399	2
417	0	691	2
417	0	730	1
417	0	825	0
417	1	35	0
417	1	246	0
417	1	364	0
417	1	365	0
417	1	656	0
417	1	790	0
417	1	863	0
417	2	42	0
417	2	253	1
417	2	371	0
417	2	663	0
417	2	797	1
417	2	870	0
417	2	877	0
419	0	0	3
419	0	349	0
419	0	386	0
419	0	428	2
419	0	510	0
419	0	730	0
419	0	852	0
419	1	314	0
419	1	351	0
419	1	393	0
419	1	475	0
419	2	321	1
419	2	358	0
419	2	365	0
419	2	400	1
419	2	482	1
430	0	0	0
430	0	79	0
430	0	148	1
430	0	187	1
430	0	365	4
430	0	730	1
430	0	1095	1
430	0	1171	0
430	1	44	0
430	1	113	0
430	1	152	0
430	2	51	0
430	2	120	1
430	2	159	0
438	0	0	1
438	0	365	0
438	0	668	0
438	0	730	0
438	0	756	0
438	1	633	0
438	2	640	0
441	0	0	1
441	0	253	0
441	0	365	0
441	0	646	0
441	1	218	0
441	2	225	0
442	0	0	0
442	0	107	1
442	0	248	0
442	0	365	1
442	1	72	0
442	1	213	0
442	1	507	0
442	1	513	0
442	2	79	1
442	2	220	2
443	0	0	1
443	0	209	0
443	0	365	5
443	0	730	0
443	0	947	0
443	1	174	0
443	2	181	0
447	0	0	0
447	0	120	1
447	0	206	0
447	0	294	0
447	0	365	0
447	0	416	0
447	1	85	0
447	1	171	0
447	1	259	0
447	2	92	0
447	2	178	1
447	2	266	1
449	0	0	0
449	0	227	0
449	0	285	1
449	0	380	0
449	1	192	0
449	1	250	0
449	1	345	0
449	1	384	0
449	2	199	0
449	2	257	1
449	2	352	0
449	2	365	0
449	2	391	2
449	2	433	0
451	0	0	1
451	0	365	0
451	0	560	0
474	0	0	1
474	0	124	0
474	0	258	1
474	0	369	0
474	0	447	0
474	0	471	0
474	1	89	0
474	1	223	1
474	1	299	0
474	1	379	0
474	2	96	2
474	2	230	0
474	2	306	1
474	2	365	0
474	2	386	2
478	0	0	2
478	0	365	0
478	0	564	0
478	0	582	0
478	1	529	0
478	2	536	1
546	0	0	0
546	0	198	0
546	0	236	0
546	0	365	0
546	0	516	0
546	0	661	0
546	1	163	0
546	1	201	0
546	1	481	0
546	2	170	0
546	2	208	1
546	2	488	1
596	0	0	1
596	0	240	0
596	0	365	0
596	1	205	0
596	2	212	1
607	0	0	1
607	0	330	0
607	0	365	0
607	1	295	0
607	2	302	0
619	0	0	0
619	0	302	0
619	0	365	0
619	1	267	0
619	2	274	1
629	0	0	0
629	0	109	0
629	0	365	0
629	0	374	0
629	1	74	0
629	2	81	1
630	0	0	1
630	0	365	0
630	0	465	0
633	0	0	1
633	0	390	1
633	0	515	0
633	0	586	0
633	1	355	0
633	1	480	0
633	1	551	0
633	1	618	0
633	2	362	0
633	2	365	0
633	2	487	0
633	2	558	1
633	2	625	1
633	2	650	0
639	0	0	1
639	0	365	0
639	0	392	0
648	0	0	0
648	0	273	1
648	0	365	1
648	0	601	0
648	1	238	0
648	2	245	0
649	0	0	0
649	0	365	0
649	0	441	2
649	0	730	1
649	0	834	0
649	0	874	0
649	1	406	0
649	1	799	0
649	2	413	1
649	2	806	2
655	0	0	1
655	0	365	4
655	0	730	1
655	0	908	0
660	0	0	0
660	0	159	0
660	0	263	1
660	0	365	1
660	0	448	1
660	0	720	0
660	1	59	0
660	1	199	0
660	1	413	0
660	2	66	0
660	2	206	2
660	2	420	1
665	0	0	0
665	0	96	0
665	0	231	0
665	0	295	0
665	0	341	0
665	0	419	0
665	0	455	1
665	0	730	0
665	0	936	0
665	1	61	0
665	1	196	0
665	1	260	0
665	1	306	0
665	1	351	1
665	1	420	0
665	2	68	1
665	2	203	0
665	2	267	1
665	2	313	1
665	2	358	0
665	2	365	0
665	2	427	0
667	0	0	0
667	0	72	0
667	0	133	0
667	0	200	0
667	0	365	0
667	0	420	0
667	0	465	1
667	0	729	0
667	0	730	0
667	0	774	0
667	0	830	0
667	1	37	0
667	1	98	0
667	1	165	0
667	1	385	0
667	1	430	0
667	1	694	0
667	1	739	0
667	2	44	0
667	2	105	1
667	2	172	0
667	2	392	1
667	2	437	0
667	2	701	1
667	2	746	0
670	0	0	0
670	0	118	2
670	0	365	1
670	0	549	0
670	1	83	0
670	2	90	1
672	0	0	0
672	0	330	0
672	0	365	0
672	0	476	0
672	0	547	1
672	0	604	0
672	1	260	0
672	1	412	0
672	1	512	0
672	2	267	1
672	2	419	1
672	2	519	2
733	0	0	0
733	0	128	0
733	0	190	2
733	0	296	1
733	0	365	0
733	1	93	0
733	1	155	0
733	1	261	0
733	2	100	1
733	2	162	1
733	2	268	1
804	0	0	1
804	0	337	0
804	1	302	0
804	1	347	0
804	2	309	2
804	2	354	0
804	2	365	0
809	0	0	3
809	0	365	0
862	0	0	0
862	0	134	0
862	0	218	1
862	0	365	1
862	1	99	0
862	1	183	0
862	2	106	2
862	2	190	1
868	0	0	0
868	0	98	0
868	0	267	0
868	0	323	0
868	1	63	0
868	1	232	0
868	1	288	0
868	1	336	0
868	2	70	2
868	2	239	1
868	2	295	1
868	2	343	0
868	2	365	0
872	0	0	0
872	0	308	0
872	0	365	0
872	1	273	0
872	2	280	1
874	0	0	1
874	0	335	0
874	1	300	1
874	1	346	0
874	2	307	0
874	2	353	1
874	2	365	0
877	0	0	1
877	0	249	1
877	0	365	0
877	1	214	0
877	2	221	1
880	0	0	2
880	0	304	0
880	0	365	0
880	1	269	0
880	2	276	2
881	0	0	0
881	0	93	0
881	0	129	1
881	0	191	0
881	0	229	0
881	0	289	0
881	0	332	0
881	1	58	0
881	1	94	0
881	1	156	0
881	1	194	0
881	1	254	0
881	1	297	0
881	1	339	0
881	2	65	1
881	2	101	1
881	2	163	1
881	2	201	1
881	2	261	1
881	2	304	1
881	2	346	1
881	2	365	0
882	0	0	0
882	0	256	0
882	0	323	0
882	0	365	0
882	1	221	0
882	1	288	0
882	2	228	0
882	2	295	1
883	0	0	0
883	0	132	0
883	0	195	0
883	0	249	0
883	0	328	0
883	0	365	0
883	1	97	0
883	1	160	0
883	1	214	0
883	1	293	0
883	2	104	1
883	2	167	0
883	2	221	1
883	2	300	1
904	0	0	1
904	0	135	0
904	0	178	0
904	0	214	0
904	0	262	0
904	0	341	1
904	0	384	0
904	0	426	0
904	0	730	0
904	1	100	0
904	1	143	0
904	1	179	0
904	1	227	0
904	1	276	0
904	1	349	0
904	1	391	0
904	2	107	2
904	2	150	1
904	2	186	1
904	2	234	1
904	2	283	2
904	2	356	0
904	2	365	0
904	2	398	1
906	0	0	0
906	0	122	0
906	0	290	0
906	0	365	0
906	0	439	1
906	0	518	0
906	0	574	0
906	0	730	0
906	1	87	0
906	1	255	0
906	1	374	0
906	1	483	0
906	1	539	0
906	2	94	0
906	2	262	1
906	2	381	2
906	2	490	0
906	2	546	0
908	0	0	0
908	0	172	0
908	0	283	0
908	0	365	2
908	0	730	0
908	1	137	0
908	1	248	0
908	2	144	1
908	2	255	1
911	0	0	1
911	0	365	0
912	0	0	0
912	0	132	0
912	0	205	0
912	0	272	0
912	0	348	0
912	0	365	1
912	0	730	0
912	1	97	0
912	1	138	0
912	1	237	0
912	1	313	0
912	2	104	1
912	2	145	0
912	2	244	0
912	2	320	1
916	0	0	0
916	0	60	1
916	0	217	0
916	0	314	0
916	0	351	0
916	0	365	1
916	0	460	0
916	0	523	2
916	0	730	0
916	1	25	0
916	1	182	0
916	1	244	0
916	1	316	0
916	1	425	0
916	1	488	0
916	2	32	0
916	2	189	1
916	2	251	2
916	2	323	1
916	2	432	1
916	2	495	1
918	0	0	0
918	0	117	0
918	1	82	0
918	1	226	0
918	1	232	0
918	2	89	1
923	0	0	0
923	0	168	1
923	0	365	4
923	0	730	0
923	1	133	0
923	2	140	1
924	0	0	1
924	0	390	0
924	0	730	0
924	1	355	0
924	2	362	1
924	2	365	0
927	0	0	0
927	0	221	1
927	0	365	1
927	0	618	0
927	0	730	0
927	1	186	0
927	1	583	0
927	2	193	1
927	2	590	1
933	0	0	0
933	0	186	1
933	0	365	4
933	0	730	0
933	1	151	0
933	2	158	0
934	0	0	0
934	0	203	0
934	0	258	3
934	0	365	1
934	0	434	0
934	0	648	2
934	0	730	0
934	1	168	0
934	1	223	0
934	1	399	0
934	1	613	0
934	2	175	0
934	2	230	1
934	2	406	1
934	2	620	1
936	0	0	1
936	0	365	0
938	0	0	0
938	0	53	0
938	0	151	1
938	0	256	1
938	0	365	1
938	0	730	0
938	1	18	0
938	1	116	0
938	1	192	0
938	2	25	0
938	2	123	1
938	2	199	2
940	0	0	0
940	0	73	1
940	0	365	0
940	0	730	0
940	1	38	0
940	2	45	0
941	0	0	0
941	0	132	0
941	0	245	1
941	0	365	0
941	1	63	0
941	1	178	0
941	1	416	0
941	1	422	0
941	2	70	2
941	2	185	1
1000	0	0	1
1000	0	365	1
1000	0	384	0
1007	0	0	0
1007	0	87	0
1007	0	172	0
1007	0	295	0
1007	0	386	1
1007	0	730	0
1007	1	52	0
1007	1	137	0
1007	1	260	0
1007	1	351	0
1007	2	59	0
1007	2	144	0
1007	2	267	1
1007	2	358	0
1007	2	365	1
1014	0	0	0
1014	0	122	1
1014	0	365	0
1014	1	87	0
1014	2	94	0
1019	0	0	2
1019	0	339	0
1019	0	365	0
1019	0	531	0
1019	0	687	0
1019	1	304	0
1019	1	496	0
1019	2	311	1
1019	2	503	0
1031	0	0	2
1031	0	365	0
1031	0	470	0
1031	0	533	0
1031	0	578	0
1031	0	614	0
1031	0	704	0
1031	0	730	0
1031	1	435	0
1031	1	498	0
1031	1	543	0
1031	1	579	0
1031	1	669	0
1031	2	442	1
1031	2	505	2
1031	2	550	1
1031	2	586	1
1031	2	676	1
1034	0	0	0
1034	0	161	0
1034	0	205	0
1034	0	246	0
1034	0	287	0
1034	0	365	3
1034	0	650	0
1034	0	725	0
1034	1	126	0
1034	1	170	0
1034	1	211	0
1034	1	252	0
1034	1	301	0
1034	1	615	0
1034	2	133	0
1034	2	177	1
1034	2	218	0
1034	2	259	1
1034	2	308	2
1034	2	622	1
1042	0	0	0
1042	0	325	0
1042	0	356	0
1042	1	290	0
1042	2	297	1
1044	0	0	0
1044	0	57	0
1044	0	104	0
1044	0	147	0
1044	0	219	0
1044	0	294	0
1044	0	365	0
1044	0	430	0
1044	1	22	0
1044	1	69	0
1044	1	112	0
1044	1	150	0
1044	1	259	0
1044	2	29	0
1044	2	76	1
1044	2	119	1
1044	2	157	1
1044	2	266	1
1056	0	0	0
1056	0	76	0
1056	0	118	0
1056	0	165	0
1056	0	244	0
1056	0	295	0
1056	0	358	0
1056	0	365	0
1056	1	41	0
1056	1	83	0
1056	1	130	0
1056	1	209	0
1056	1	260	0
1056	1	323	0
1056	2	48	1
1056	2	90	1
1056	2	137	2
1056	2	216	1
1056	2	267	1
1056	2	330	1
1059	0	0	0
1059	0	308	0
1059	0	355	0
1059	0	365	0
1059	0	730	0
1059	1	273	0
1059	1	320	0
1059	2	280	2
1059	2	327	0
1067	0	0	0
1067	0	381	0
1067	0	429	1
1067	0	730	0
1067	1	346	0
1067	1	394	0
1067	2	353	1
1067	2	365	1
1067	2	401	1
1068	0	0	0
1068	0	114	0
1068	0	162	0
1068	0	260	2
1068	0	365	3
1068	0	660	0
1068	1	79	0
1068	1	127	0
1068	1	225	0
1068	2	86	1
1068	2	134	1
1068	2	232	0
1080	0	0	0
1080	0	181	0
1080	0	290	0
1080	0	365	1
1080	0	542	1
1080	0	683	1
1080	0	730	0
1080	1	146	0
1080	1	255	0
1080	1	507	0
1080	1	648	0
1080	2	153	1
1080	2	262	1
1080	2	514	1
1080	2	655	1
1081	0	0	2
1081	0	365	0
1081	0	447	0
1081	0	591	0
1081	1	412	1
1081	2	419	0
1097	0	0	0
1097	0	392	2
1097	0	478	1
1097	0	730	0
1097	1	357	0
1097	1	443	0
1097	2	364	1
1097	2	365	0
1097	2	450	1
1099	0	0	0
1099	0	207	1
1099	0	365	2
1099	0	569	1
1099	0	730	0
1099	1	172	0
1099	1	534	1
1099	2	179	0
1099	2	541	1
1117	0	0	0
1117	0	53	0
1117	0	104	0
1117	0	248	0
1117	0	305	0
1117	0	350	0
1117	0	365	0
1117	0	516	0
1117	1	18	0
1117	1	69	0
1117	1	213	0
1117	1	270	0
1117	1	315	0
1117	2	25	1
1117	2	76	0
1117	2	220	0
1117	2	277	1
1117	2	322	1
1120	0	0	0
1120	0	89	0
1120	0	154	0
1120	0	257	0
1120	0	365	1
1120	0	730	0
1120	1	54	0
1120	1	119	0
1120	1	222	0
1120	2	61	1
1120	2	126	1
1120	2	229	1
1127	0	0	0
1127	0	122	0
1127	0	365	1
1127	0	730	0
1127	1	87	0
1127	2	94	2
1129	0	0	0
1129	0	212	0
1129	0	261	0
1129	0	302	0
1129	0	365	1
1129	0	730	0
1129	1	177	0
1129	1	226	0
1129	1	267	0
1129	2	184	1
1129	2	233	1
1129	2	274	0
1132	0	0	1
1132	0	153	0
1132	1	118	0
1132	1	253	0
1132	1	259	0
1132	2	125	1
1144	0	0	0
1144	0	393	0
1144	0	660	2
1144	0	730	0
1144	1	294	0
1144	1	625	0
1144	2	301	3
1144	2	365	1
1144	2	632	1
1149	0	0	0
1149	0	167	1
1149	0	365	1
1149	0	433	0
1149	0	471	2
1149	1	132	0
1149	1	398	0
1149	1	436	0
1149	1	721	1
1149	2	139	1
1149	2	405	1
1149	2	443	1
1149	2	728	0
1149	2	730	0
1152	0	0	0
1152	0	207	1
1152	0	365	0
1152	1	172	0
1152	2	179	1
1155	0	0	0
1155	0	68	0
1155	0	184	0
1155	0	227	0
1155	0	293	0
1155	0	365	0
1155	0	414	1
1155	0	730	0
1155	1	33	0
1155	1	149	0
1155	1	192	0
1155	1	258	0
1155	1	379	0
1155	2	40	0
1155	2	156	1
1155	2	199	2
1155	2	265	1
1155	2	386	1
1159	0	0	1
1159	0	369	0
1159	0	444	2
1159	0	730	0
1159	1	334	0
1159	1	409	0
1159	2	341	1
1159	2	365	0
1159	2	416	1
1172	0	0	0
1172	1	338	0
1172	2	345	1
1172	2	365	0
1174	0	0	1
1174	0	365	0
1174	0	730	0
1176	0	0	0
1176	0	98	0
1176	0	190	0
1176	0	244	0
1176	0	304	0
1176	0	350	0
1176	0	365	1
1176	0	730	0
1176	1	63	0
1176	1	155	0
1176	1	209	0
1176	1	269	0
1176	1	315	0
1176	2	70	1
1176	2	162	1
1176	2	216	1
1176	2	276	1
1176	2	322	1
1177	0	0	0
1177	0	267	0
1177	0	365	1
1177	0	567	1
1177	0	730	0
1177	1	232	0
1177	1	532	0
1177	2	239	1
1177	2	539	1
1180	0	0	1
1180	0	365	0
1180	0	477	2
1180	0	730	0
1180	1	442	0
1180	2	449	1
1193	0	0	1
1193	0	158	1
1193	0	365	0
1193	0	451	0
1193	1	123	0
1193	2	130	1
1197	0	0	0
1197	0	102	0
1197	0	141	0
1197	0	177	0
1197	0	213	0
1197	0	251	0
1197	0	301	0
1197	0	348	0
1197	0	365	0
1197	0	426	0
1197	0	524	2
1197	0	730	0
1197	1	32	0
1197	1	106	0
1197	1	142	0
1197	1	178	0
1197	1	216	0
1197	1	266	0
1197	1	313	0
1197	1	391	1
1197	1	489	0
1197	2	39	2
1197	2	113	1
1197	2	149	1
1197	2	185	1
1197	2	223	1
1197	2	273	1
1197	2	320	1
1197	2	398	0
1197	2	496	1
1199	0	0	1
1199	0	342	0
1199	0	365	0
1199	0	730	0
1199	1	273	0
1199	2	280	2
1205	0	0	0
1205	0	187	1
1205	0	365	0
1205	0	730	0
1205	1	152	0
1205	2	159	0
1210	0	0	0
1210	0	231	0
1210	0	279	0
1210	0	365	0
1210	1	196	0
1210	1	244	0
1210	1	375	0
1210	1	379	0
1210	2	203	0
1210	2	251	1
1211	0	0	0
1211	0	169	1
1211	0	365	0
1211	0	426	0
1211	1	134	0
1211	2	141	0
1221	0	0	0
1221	0	278	0
1221	0	365	0
1221	1	243	0
1221	2	250	1
1230	0	0	0
1230	0	97	0
1230	0	135	0
1230	0	183	0
1230	0	224	0
1230	0	321	0
1230	1	62	0
1230	1	100	0
1230	1	148	0
1230	1	189	0
1230	1	286	0
1230	1	335	0
1230	2	69	0
1230	2	107	1
1230	2	155	1
1230	2	196	0
1230	2	293	0
1230	2	342	0
1230	2	365	0
1233	0	0	0
1233	0	99	0
1233	0	191	1
1233	0	365	0
1233	1	35	0
1233	1	156	0
1233	2	42	1
1233	2	163	1
1239	0	0	2
1239	0	365	0
1242	0	0	0
1242	0	91	1
1242	0	217	0
1242	0	290	0
1242	0	341	0
1242	1	56	0
1242	1	182	0
1242	1	255	0
1242	1	306	0
1242	1	349	0
1242	2	63	1
1242	2	189	0
1242	2	262	0
1242	2	313	1
1242	2	356	1
1242	2	365	0
1243	0	0	0
1243	0	71	0
1243	0	130	0
1243	0	217	1
1243	1	36	0
1243	1	95	0
1243	1	182	0
1243	1	318	0
1243	2	43	1
1243	2	102	0
1243	2	189	2
1243	2	325	1
1243	2	365	0
1391	0	0	0
1391	0	121	0
1391	0	229	1
1391	0	318	0
1391	0	365	0
1391	1	53	0
1391	1	194	0
1391	1	283	0
1391	2	60	1
1391	2	201	0
1391	2	290	0
1392	0	0	0
1392	0	259	1
1392	0	365	0
1392	1	224	0
1392	2	231	0
1394	0	0	0
1394	0	239	0
1394	0	304	0
1394	0	359	0
1394	0	365	0
1394	1	173	0
1394	1	269	0
1394	1	324	0
1394	2	180	1
1394	2	276	2
1394	2	331	1
1398	0	0	0
1398	0	106	1
1398	1	71	0
1398	1	311	0
1398	1	317	0
1398	2	78	2
1399	0	0	1
1399	0	301	0
1399	1	266	0
1399	1	334	0
1399	2	273	1
1399	2	341	1
1399	2	365	0
1402	0	0	1
1402	0	90	0
1402	0	191	2
1402	0	365	0
1402	1	55	0
1402	1	156	0
1402	2	62	0
1402	2	163	1
1408	0	0	0
1408	0	295	0
1408	0	332	0
1408	0	365	0
1408	1	260	0
1408	1	297	0
1408	2	267	1
1408	2	304	1
1416	0	0	1
1416	0	341	0
1416	0	365	0
1416	1	306	0
1416	2	313	0
1654	0	0	2
1654	1	338	0
1654	2	345	0
1654	2	365	0
1744	0	0	0
1744	0	45	2
1744	0	365	0
1744	1	10	0
1744	2	17	0
1769	0	0	0
1769	0	112	1
1769	0	219	0
1769	0	256	0
1769	0	310	0
1769	0	365	0
1769	1	77	0
1769	1	184	1
1769	1	221	0
1769	1	275	0
1769	2	84	1
1769	2	191	0
1769	2	228	1
1769	2	282	1
1773	0	0	1
1773	0	365	0
1780	0	0	2
1780	0	365	0
2245	0	0	3
2245	0	365	0
2251	0	0	0
2251	0	116	0
2251	0	202	0
2251	0	243	2
2251	1	81	0
2251	1	167	0
2251	1	208	0
2251	1	336	0
2251	2	88	1
2251	2	174	0
2251	2	215	1
2251	2	343	0
2251	2	365	1
2251	2	400	0
2252	0	0	0
2252	0	59	0
2252	0	109	1
2252	0	193	0
2252	0	341	0
2252	1	24	0
2252	1	74	0
2252	1	158	0
2252	2	31	1
2252	2	81	0
2252	2	165	1
2254	0	0	0
2254	0	55	0
2254	0	104	1
2254	0	215	0
2254	0	358	0
2254	1	20	0
2254	1	69	0
2254	1	180	0
2254	2	27	1
2254	2	76	0
2254	2	187	0
2255	0	0	0
2255	0	365	0
2255	0	439	0
2255	0	730	0
2255	0	989	0
2255	1	404	0
2255	2	411	1
2256	0	0	1
2256	0	365	0
2256	0	438	0
2258	0	0	1
2258	0	366	1
2258	0	415	0
2258	1	331	0
2258	2	338	1
2258	2	365	0
2311	0	0	0
2311	0	77	4
2311	0	349	0
2311	0	365	1
2311	0	693	0
2311	0	730	0
2311	1	42	0
2311	1	314	0
2311	1	658	0
2311	2	49	0
2311	2	321	1
2311	2	665	1
2421	0	0	0
2421	0	140	0
2421	0	315	0
2421	0	365	1
2421	0	730	0
2421	1	75	0
2421	1	280	0
2421	2	82	2
2421	2	287	1
2426	0	0	1
2426	0	365	0
2426	0	398	0
2505	0	0	0
2505	0	80	1
2505	0	246	0
2505	0	344	0
2505	1	45	0
2505	1	211	0
2505	1	309	0
2505	1	353	0
2505	2	52	1
2505	2	218	1
2505	2	316	2
2505	2	360	1
2505	2	365	0
2510	0	0	0
2510	0	106	2
2510	1	71	0
2510	1	330	0
2510	1	336	0
2510	2	78	0
2511	0	0	3
2511	0	365	0
2539	0	0	1
2539	0	204	0
2539	0	332	0
2539	0	365	0
2539	0	461	0
2539	0	730	0
2539	1	169	0
2539	1	266	0
2539	1	426	0
2539	2	176	1
2539	2	273	1
2539	2	433	1
2545	0	0	1
2545	0	291	0
2545	0	365	0
2545	0	730	0
2545	1	256	0
2545	2	263	1
2557	0	0	1
2557	0	365	0
2557	0	618	0
2567	0	0	0
2567	0	70	0
2567	0	157	1
2567	0	336	0
2567	0	365	0
2567	1	35	0
2567	1	92	0
2567	1	301	0
2567	2	42	0
2567	2	99	1
2567	2	308	0
2587	0	0	1
2587	0	365	2
2587	0	725	0
2587	0	730	0
2587	1	690	0
2587	2	697	1
2616	0	0	0
2616	0	365	1
2616	0	730	0
2616	0	1004	0
2624	0	0	0
2624	0	276	0
2624	0	317	0
2624	1	241	0
2624	1	282	0
2624	1	331	0
2624	2	248	0
2624	2	289	1
2624	2	338	0
2624	2	365	0
2628	0	0	0
2628	0	75	2
2628	0	322	0
2628	0	365	0
2628	1	40	0
2628	1	287	0
2628	2	47	1
2628	2	294	0
2633	0	0	1
2633	0	235	1
2633	0	365	0
2633	1	200	0
2633	2	207	1
2636	0	0	0
2636	0	174	1
2636	0	365	0
2636	1	139	1
2636	2	146	0
2637	0	0	0
2637	0	91	2
2637	0	365	0
2637	1	56	0
2637	2	63	0
2646	0	0	0
2646	0	163	0
2646	0	199	0
2646	0	253	0
2646	0	365	0
2646	1	98	0
2646	1	164	0
2646	1	218	0
2646	2	105	1
2646	2	171	2
2646	2	225	1
2647	0	0	1
2647	0	126	0
2647	0	191	0
2647	0	237	0
2647	0	341	0
2647	0	365	0
2647	1	91	0
2647	1	156	0
2647	1	202	0
2647	1	277	0
2647	2	98	1
2647	2	163	1
2647	2	209	1
2647	2	284	1
2651	0	0	1
2651	0	365	0
2655	0	0	1
2655	0	314	1
2655	0	365	0
2655	1	250	0
2655	2	257	2
2656	0	0	0
2656	0	218	0
2656	0	256	1
2656	0	365	0
2656	1	183	0
2656	1	221	0
2656	2	190	1
2656	2	228	1
2657	0	0	0
2657	0	271	1
2657	0	365	0
2657	1	236	0
2657	2	243	1
2672	0	0	0
2672	0	236	0
2672	0	365	0
2672	1	201	0
2672	2	208	1
2674	0	0	0
2674	0	55	0
2674	0	365	0
2674	1	20	0
2674	2	27	1
2676	0	0	1
2676	0	365	0
2719	0	0	1
2719	0	207	1
2719	0	365	0
2719	1	172	0
2719	2	179	1
2798	0	0	0
2798	0	66	0
2798	0	150	1
2798	0	289	0
2798	0	365	0
2798	1	31	0
2798	1	115	0
2798	1	254	0
2798	2	38	0
2798	2	122	2
2798	2	261	1
2800	0	0	0
2800	0	349	0
2800	0	365	0
2800	1	314	0
2800	2	321	2
[truncated: 595 more rows]
